# Supplementary material for: Cryo-EM reconstruction of the human 40S ribosomal subunit at 2.15 Å resolution
Source: Nucleic Acids Res. 2023 Mar 23;51(8):4043–54. doi: 10.1093/nar/gkad194 (PMC10164566; doi:10.1093/nar/gkad194)
Supplement: gkad194_Supplemental_Files [file gkad194_supplemental_files.zip]

Archive with 3 entries (3 files):
- MS_data-summary.xls
- Supplementary-Table_S3.xls
- Supplementary_material_revised_NAR.pdf
